# Supplementary material for: An App Detecting Dengue Fever in Children: Using Sequencing Symptom Patterns for a Web-Based Assessment
Source: JMIR Mhealth Uhealth. 2019 May 31;7(5):e11461. doi: 10.2196/11461 (PMC6658251; doi:10.2196/11461)
Supplement: Multimedia Appendix 1 [file mhealth_v7i5e11461_app1.xlsx]

## Sheet: original_data
Comfirmed DF	DF ever before	Family DF history	a personal history of mosquito bites within the previous 1 weeks	a high fever (≥19°C)	biphasic fever	erythema	Skin rash	petechia	headache	myalgia	abdominal pain	vomiting	soft (watery) stool	cough	sore throat	anorexia	Weak sense
1	0	1	1	0	0	0	1	0	0	0	0	1	0	1	0	0	0
1	0	0	0	0	0	0	0	0	0	1	0	0	0	0	0	0	0
1	0	0	0	0	0	0	1	0	0	0	0	0	0	1	0	0	0
1	0	0	0	0	0	0	1	0	0	0	0	0	0	1	0	1	0
1	0	0	1	1	0	1	1	0	0	0	0	0	0	1	0	0	0
1	0	1	0	1	0	1	1	1	0	0	0	0	0	1	0	0	0
1	0	0	0	1	0	0	1	0	0	1	1	1	0	1	0	0	0
1	0	0	0	0	0	0	0	0	0	1	1	1	0	0	0	0	1
1	0	0	0	0	0	0	1	0	0	0	0	0	0	1	0	0	0
1	0	1	0	1	0	0	1	0	0	0	1	1	0	1	0	0	0
1	0	1	0	1	0	1	1	1	0	0	1	1	1	0	0	1	1
1	0	0	0	1	0	0	1	0	0	0	0	0	0	1	0	1	1
1	0	0	1	1	0	1	0	0	0	0	0	0	0	1	1	1	0
1	0	1	0	1	0	0	1	0	0	1	1	1	0	0	0	1	0
1	0	0	0	1	0	0	1	1	0	0	0	1	0	1	0	1	0
1	0	1	0	0	0	0	1	0	0	0	0	0	0	0	0	0	0
1	0	0	0	1	0	0	0	1	0	0	0	0	0	0	0	1	1
1	0	1	0	1	0	0	0	0	0	0	0	1	1	0	0	0	0
1	0	1	0	0	0	0	0	0	1	1	1	1	0	0	0	0	0
1	0	1	0	1	0	0	0	0	0	0	0	0	1	0	0	0	0
1	0	0	0	1	0	0	0	1	0	1	0	0	0	1	0	0	1
1	0	0	0	0	0	0	1	0	0	0	1	0	0	0	0	0	0
1	0	0	0	0	0	0	1	0	0	1	1	1	1	1	1	1	0
1	0	1	0	0	0	0	1	0	0	0	0	0	0	1	0	0	0
1	0	0	0	1	0	0	0	0	1	0	0	0	0	0	0	1	1
1	0	0	0	1	0	0	1	0	0	0	1	1	1	0	0	0	0
1	0	0	0	0	0	0	1	0	0	0	0	0	0	0	0	0	0
1	0	0	0	0	0	1	1	0	0	0	0	0	0	0	0	1	1
1	0	0	0	1	1	0	1	0	0	1	1	1	1	0	0	0	0
1	0	0	0	0	0	0	1	0	1	0	0	0	0	1	1	0	0
1	0	1	0	0	0	0	0	0	1	0	0	0	0	0	0	0	0
1	0	0	0	1	0	0	0	0	0	0	0	0	0	1	0	1	1
1	0	1	0	1	0	0	1	1	0	0	0	1	1	1	0	0	0
1	0	1	0	0	0	0	1	0	1	0	0	0	0	0	0	0	0
1	0	1	0	0	0	0	1	0	0	0	0	0	0	0	1	0	1
1	0	1	1	0	0	0	0	0	0	0	0	0	0	0	0	1	1
1	0	0	0	0	1	0	1	0	0	0	0	0	0	0	0	0	0
1	0	0	0	1	1	0	1	0	0	0	0	0	0	1	0	0	0
1	0	0	0	0	0	0	1	0	1	0	0	1	1	1	0	1	1
1	0	1	0	0	0	0	1	0	1	0	0	0	0	0	0	0	0
1	0	0	0	0	1	1	1	0	0	0	1	0	0	0	0	0	1
1	0	1	0	1	1	0	1	0	0	0	0	0	0	0	0	1	0
1	0	1	0	1	0	0	0	0	0	1	0	1	0	1	0	0	0
1	0	0	0	1	0	0	1	0	0	0	0	1	0	0	0	0	1
1	0	1	0	1	0	0	0	1	0	1	1	1	0	0	0	0	0
1	0	0	0	0	1	0	1	0	0	0	0	0	0	0	0	0	0
1	0	0	0	0	0	0	0	1	0	1	0	1	0	1	0	0	1
1	0	0	0	1	0	0	1	0	1	0	0	0	0	0	0	1	1
1	0	1	0	0	0	0	0	0	0	0	0	0	0	0	0	0	0
1	0	1	0	0	1	0	1	0	0	0	0	1	1	0	0	0	1
1	0	1	0	0	1	0	1	0	0	0	0	0	0	0	0	0	0
1	0	1	0	1	0	0	0	0	0	0	0	1	0	0	0	1	0
1	0	0	0	1	0	0	1	0	1	0	0	0	1	0	0	0	1
1	0	0	0	0	0	0	1	0	0	0	0	1	1	0	1	0	0
1	0	0	0	1	0	0	1	1	0	0	1	0	0	0	0	1	1
1	0	0	0	1	0	0	1	0	0	0	0	0	0	0	0	1	0
1	0	0	0	0	0	0	0	0	0	0	1	1	0	0	0	1	1
1	0	1	0	0	0	0	1	0	0	0	0	0	1	0	0	0	0
1	0	1	0	0	0	0	1	0	0	0	0	0	0	0	0	0	0
1	0	0	0	1	0	0	1	0	0	0	0	0	0	0	0	0	0
1	0	0	0	0	1	0	0	0	1	0	0	0	0	1	1	0	0
1	0	0	0	1	0	0	1	0	0	0	0	0	0	0	0	1	1
1	0	1	0	1	0	0	1	0	0	0	0	1	0	1	0	1	0
1	0	1	0	0	0	0	0	0	0	0	1	0	0	0	0	0	0
1	0	1	0	0	1	0	1	0	0	0	0	0	0	0	0	0	0
1	0	0	0	0	0	0	1	0	0	0	1	1	1	1	0	1	1
1	0	0	0	1	1	0	1	0	0	1	0	0	0	0	0	0	0
1	0	0	0	0	0		1	0	0	0	0	0	0	0	0	0	0
1	0	1	0	0	0	0	1	0	0	0	0	0	0	0	0	0	0
0	0	0	0	0	0	0	0	0	0	0	0	0	0	0	0	0	0
0	0	1	0	0	0	0	1	0	0	0	0	0	0	0	0	0	0
0	0	1	1	0	0	0	1	0	0	0	0	0	0	0	0	0	0
0	0	0	0	0	0	0	0	0	1	0	0	0	0	0	0	0	0
0	0	0	0	0	0	0	0	0	1	0	0	0	0	0	0	0	1
0	0	0	0	0	0	0	0	0	0	1	0	0	0	0	0	0	0
0	0	0	0	0	0	0	1	0	0	0	0	0	1	0	0	0	0
0	0	0	0	0	0	0	1	0	0	0	0	0	0	0	0	1	1
0	0	1	0	0	0	0	0	0	0	0	0	0	0	0	0	1	0
0	0	0	0	0	0	0	0	1	0	0	0	0	0	1	0	0	0
0	0	1	0	0	0	0	1	0	0	0	0	0	0	0	0	0	0
0	0	0	0	0	0	0	0	0	0	1	0	0	0	0	0	0	0
0	0	0	0	0	0	0	0	0	0	1	0	0	0	0	0	0	0
0	0	0	0	0	0	0	0	0	0	0	0	0	0	0	0	0	0
0	0	0	0	0	0	0	0	0	1	0	0	1	1	0	1	0	0
0	0	0	0	0	0	0	0	0	0	0	0	0	0	1	1	0	0
0	0	0	0	0	0	0	0	0	0	0	0	0	0	0	0	0	0
0	0	0	0	0	0	0	0	0	0	1	0	0	0	0	0	0	0
0	0	0	0	0	0	0	0	0	0	1	0	0	0	0	0	0	0
0	0	0	0	1	0	0	0	0	0	0	0	0	1	0	0	1	1
0	0	1	1	0	0	0	0	0	0	0	0	0	0	1	0	0	1
0	0	0	0	0	0	0	0	0	0	0	0	0	0	0	1	0	0
0	0	1	0	0	0	0	0	0	0	0	0	0	0	0	0	0	0
0	0	1	0	1	0	0	0	0	0	0	0	0	0	1	0	0	0
0	0	0	0	1	0	0	0	0	0	0	0	0	0	1	0	0	0
0	0	1	0	1	0	0	0	0	0	0	0	0	0	0	0	0	0
0	0	0	0	0	0	0	1	0	0	0	0	0	0	1	0	0	0
0	0	0	0	0	0	0	0	0	0	0	0	0	0	1	0	0	0
0	0	0	0	0	0	0	0	0	0	0	0	0	0	0	0	0	0
0	0	0	0	0	0	0	1	0	0	0	0	0	0	0	0	0	0
0	0	0	0	0	0	0	0	0	0	0	0	0	0	1	0	0	0
0	0	1	0	0	0	0	0	0	0	0	0	0	0	0	0	0	0
0	0	0	0	0	0	0	0	0	0	0	0	0	0	1	1	0	0
0	0	1	0	1	0	0	0	0	1	0	0	0	0	0	0	0	0
0	0	1	0	0	0	0	0	0	0	0	0	0	0	1	0	0	0
0	0	0	0	0	0	0	0	0	0	0	0	0	0	0	0	1	0
0	0	0	0	0	0	0	1	0	0	0	0	0	0	0	1	0	0
0	0	0	0	0	0	0	0	0	1	0	1	0	0	1	0	0	0
0	0	0	0	1	0	0	0	0	1	1	0	0	0	1	0	0	0
0	0	0	0	0	0	0	0	0	0	0	0	0	0	0	0	1	1
0	0	0	0	0	0	0	0	0	0	0	0	1	0	0	0	1	1
0	0	0	0	0	0	0	0	0	1	0	1	1	1	0	0	0	0
0	0	0	0	1	0	0	0	0	0	0	0	0	1	0	0	0	0
0	0	0	0	0	0	0	0	0	0	1	1	1	0	0	0	0	0
0	0	0	0	0	0	0	1	0	0	0	0	0	0	0	0	1	0
0	0	1	0	0	0	0	0	0	0	0	0	0	0	0	0	1	0
0	0	1	0	0	0	0	0	0	0	0	0	0	0	1	0	1	1
0	0	1	0	1	0	0	0	0	0	0	0	0	0	0	0	1	1
0	0	1	0	0	0	0	1	0	0	0	0	0	1	1	0	1	1
0	0	1	0	0	0	0	0	0	0	0	0	1	0	1	0	1	0
0	0	1	1	0	0	0	1	0	0	0	0	1	1	0	0	1	0
0	0	0	0	1	0	0	1	0	0	0	0	0	0	0	0	0	0
0	0	0	0	0	0	0	0	0	0	0	0	0	0	1	0	0	0
0	0	1	0	0	0	0	1	0	0	0	0	1	0	1	0	1	0
0	0	0	0	0	0	0	0	0	0	0	0	0	0	0	0	1	0
0	0	0	0	0	0	0	0	0	0	1	0	0	0	1	0	1	1
0	0	1	0	0	0	0	0	0	0	0	0	0	0	0	0	0	0
0	0	0	0	0	0	0	0	0	1	0	0	0	0	1	0	0	0
0	0	0	0	0	0	0	0	0	0	0	0	0	0	1	0	0	0
0	0	0	0	0	0	0	0	0	1	0	0	0	0	0	0	0	0
0	0	1	0	0	0	0	0	0	0	0	0	0	0	1	0	0	0
0	0	0	0	0	0	0	0	0	0	1	0	0	0	1	0	0	0
0	0	0	0	0	0	0	0	0	0	0	0	0	0	1	0	0	0
0	0	0	0	1	0	0	0	0	1	0	0	1	0	0	0	0	0
0	0	0	0	1	0	0	0	0	0	0	0	0	0	1	1	1	0
0	0	0	0	0	0	0	0	0	1	0	0	1	0	1	0	0	0
0	0	0	0	1	0	0	0	0	0	0	0	1	0	1	0	0	1
0	0	0	0	0	0	0	0	0	0	0	0	1	0	1	0	0	0
0	0	1	0	0	0	0	0	0	0	1	0	0	0	0	1	0	0
0	0	0	0	1	0	0	0	0	1	1	0	0	0	1	0	0	0
0	0	1	0	0	0	0	0	0	0	0	0	0	0	1	0	0	0
0	0	0	0	0	0	0	0	0	0	0	0	0	0	1	0	0	0
0	0	0	0	0	0	0	0	0	0	0	0	0	0	0	0	1	1
0	0	0	1	0	0	0	0	0	0	0	0	0	1	0	0	1	1
0	0	0	0	0	0	0	1	0	0	0	0	0	0	1	0	0	0
0	0	0	0	0	0	0	1	0	0	0	0	0	0	0	0	0	0
0	0	0	0	0	0	0	1	0	0	0	0	0	0	0	0	0	0
0	0	0	0	1	0	0	0	0	0	0	0	0	0	1	0	0	0
0	0	0	0	0	0	0	0	0	0	0	0	0	0	0	0	0	0
0	0	0	0	0	0	0	0	0	0	0	0	0	0	0	1	0	0
0	0	0	0	0	0	0	0	0	0	1	1	0	0	0	0	0	0
0	0	0	0	1	0	0	0	1	1	1	0	1	1	0	0	0	0
0	0	0	0	0	0	0	1	0	0	0	0	0	0	1	0	0	0
0	0	0	0	0	0	0	1	0	0	0	0	0	1	0	0	0	0
0	0	1	0	0	0	0	0	0	0	0	0	0	0	0	0	0	0
0	0	0	0	0	0	0	0	0	0	0	0	0	0	1	0	0	0
0	0	0	0	1	0	0	0	0	0	0	0	0	0	1	0	0	0
0	0	0	0	1	0	0	0	0	0	0	0	0	0	1	1	1	0
0	0	0	0	0	0	0	0	0	0	0	0	0	0	0	0	0	0
0	0	0	0	0	0	0	1	0	0	0	0	0	0	0	0	0	0
0	0	0	0	1	0	0	1	0	0	0	0	1	1	1	0	1	1
0	0	0	0	1	0	0	0	0	0	0	0	0	0	1	0	1	1
0	0	1	0	0	0	0	0	0	0	1	0	1	0	0	0	0	0
0	0	1	0	0	0	0	0	0	0	1	0	1	0	0	0	1	1
0	0	1	0	0	0	0	1	0	0	0	0	0	0	0	0	0	0
0	0	0	0	1	0	0	1	0	0	0	0	0	0	1	0	0	0
0	0	0	0	0	0	0	0	0	0	0	0	0	0	1	0	1	0
0	0	0	0	0	0	0	0	0	0	0	0	0	0	0	0	0	0
0	0	0	0	0	0	0	0	0	0	1	0	1	0	1	0	1	1
0	0	0	0	0	0	0	0	0	0	0	0	0	0	0	0	0	0
0	0	0	0	1	0	0	1	0	0	0	0	0	0	1	0	0	0
0	0	0	0	0	0	0	1	0	0	0	0	0	0	1	0	0	0
0	0	0	0	0	0	0	1	0	0	0	0	0	0	0	0	0	0
0	0	0	0	0	0	0	1	0	0	0	0	0	0	0	0	0	0
0	0	0	0	0	0	0	0	0	1	1	0	0	0	0	1	0	0
0	0	1	0	0	0	0	0	0	1	1	0	0	0	0	0	1	1
0	0	0	0	0	0	0	0	0	0	0	0	0	0	1	1	0	0
0	0	0	0	0	0	0	0	0	1	1	0	0	0	0	0	0	0

## Sheet: data_sig
Comfirmed DF	Family DF history	a high fever (≥39°C)	Skin rash	petechia	abdominal pain	Weak sense	Unweight	1.35303	1.48458	2.62799	2.34257	2.89348	0.977471	-3.27671	Weight
1	1	0	1	0	0	0	2	1.35303	0	2.62799	0	0	0	-3.27671	0.70431
1	0	0	0	0	0	0	0	0	0	0	0	0	0	-3.27671	-3.27671
1	0	0	1	0	0	0	1	0	0	2.62799	0	0	0	-3.27671	-0.648716
1	0	0	1	0	0	0	1	0	0	2.62799	0	0	0	-3.27671	-0.648716
1	0	1	1	0	0	0	2	0	1.48458	2.62799	0	0	0	-3.27671	0.835868
1	1	1	1	1	0	0	4	1.35303	1.48458	2.62799	2.34257	0	0	-3.27671	4.53147
1	0	1	1	0	1	0	3	0	1.48458	2.62799	0	2.89348	0	-3.27671	3.72935
1	0	0	0	0	1	1	2	0	0	0	0	2.89348	0.977471	-3.27671	0.594243
1	0	0	1	0	0	0	1	0	0	2.62799	0	0	0	-3.27671	-0.648716
1	1	1	1	0	1	0	4	1.35303	1.48458	2.62799	0	2.89348	0	-3.27671	5.08237
1	1	1	1	1	1	1	6	1.35303	1.48458	2.62799	2.34257	2.89348	0.977471	-3.27671	8.40242
1	0	1	1	0	0	1	3	0	1.48458	2.62799	0	0	0.977471	-3.27671	1.81334
1	0	1	0	0	0	0	1	0	1.48458	0	0	0	0	-3.27671	-1.79212
1	1	1	1	0	1	0	4	1.35303	1.48458	2.62799	0	2.89348	0	-3.27671	5.08237
1	0	1	1	1	0	0	3	0	1.48458	2.62799	2.34257	0	0	-3.27671	3.17844
1	1	0	1	0	0	0	2	1.35303	0	2.62799	0	0	0	-3.27671	0.70431
1	0	1	0	1	0	1	3	0	1.48458	0	2.34257	0	0.977471	-3.27671	1.52792
1	1	1	0	0	0	0	2	1.35303	1.48458	0	0	0	0	-3.27671	-0.439097
1	1	0	0	0	1	0	2	1.35303	0	0	0	2.89348	0	-3.27671	0.969798
1	1	1	0	0	0	0	2	1.35303	1.48458	0	0	0	0	-3.27671	-0.439097
1	0	1	0	1	0	1	3	0	1.48458	0	2.34257	0	0.977471	-3.27671	1.52792
1	0	0	1	0	1	0	2	0	0	2.62799	0	2.89348	0	-3.27671	2.24476
1	0	0	1	0	1	0	2	0	0	2.62799	0	2.89348	0	-3.27671	2.24476
1	1	0	1	0	0	0	2	1.35303	0	2.62799	0	0	0	-3.27671	0.70431
1	0	1	0	0	0	1	2	0	1.48458	0	0	0	0.977471	-3.27671	-0.814653
1	0	1	1	0	1	0	3	0	1.48458	2.62799	0	2.89348	0	-3.27671	3.72935
1	0	0	1	0	0	0	1	0	0	2.62799	0	0	0	-3.27671	-0.648716
1	0	0	1	0	0	1	2	0	0	2.62799	0	0	0.977471	-3.27671	0.328755
1	0	1	1	0	1	0	3	0	1.48458	2.62799	0	2.89348	0	-3.27671	3.72935
1	0	0	1	0	0	0	1	0	0	2.62799	0	0	0	-3.27671	-0.648716
1	1	0	0	0	0	0	1	1.35303	0	0	0	0	0	-3.27671	-1.92368
1	0	1	0	0	0	1	2	0	1.48458	0	0	0	0.977471	-3.27671	-0.814653
1	1	1	1	1	0	0	4	1.35303	1.48458	2.62799	2.34257	0	0	-3.27671	4.53147
1	1	0	1	0	0	0	2	1.35303	0	2.62799	0	0	0	-3.27671	0.70431
1	1	0	1	0	0	1	3	1.35303	0	2.62799	0	0	0.977471	-3.27671	1.68178
1	1	0	0	0	0	1	2	1.35303	0	0	0	0	0.977471	-3.27671	-0.94621
1	0	0	1	0	0	0	1	0	0	2.62799	0	0	0	-3.27671	-0.648716
1	0	1	1	0	0	0	2	0	1.48458	2.62799	0	0	0	-3.27671	0.835868
1	0	0	1	0	0	1	2	0	0	2.62799	0	0	0.977471	-3.27671	0.328755
1	1	0	1	0	0	0	2	1.35303	0	2.62799	0	0	0	-3.27671	0.70431
1	0	0	1	0	1	1	3	0	0	2.62799	0	2.89348	0.977471	-3.27671	3.22223
1	1	1	1	0	0	0	3	1.35303	1.48458	2.62799	0	0	0	-3.27671	2.18889
1	1	1	0	0	0	0	2	1.35303	1.48458	0	0	0	0	-3.27671	-0.439097
1	0	1	1	0	0	1	3	0	1.48458	2.62799	0	0	0.977471	-3.27671	1.81334
1	1	1	0	1	1	0	4	1.35303	1.48458	0	2.34257	2.89348	0	-3.27671	4.79696
1	0	0	1	0	0	0	1	0	0	2.62799	0	0	0	-3.27671	-0.648716
1	0	0	0	1	0	1	2	0	0	0	2.34257	0	0.977471	-3.27671	0.0433379
1	0	1	1	0	0	1	3	0	1.48458	2.62799	0	0	0.977471	-3.27671	1.81334
1	1	0	0	0	0	0	1	1.35303	0	0	0	0	0	-3.27671	-1.92368
1	1	0	1	0	0	1	3	1.35303	0	2.62799	0	0	0.977471	-3.27671	1.68178
1	1	0	1	0	0	0	2	1.35303	0	2.62799	0	0	0	-3.27671	0.70431
1	1	1	0	0	0	0	2	1.35303	1.48458	0	0	0	0	-3.27671	-0.439097
1	0	1	1	0	0	1	3	0	1.48458	2.62799	0	0	0.977471	-3.27671	1.81334
1	0	0	1	0	0	0	1	0	0	2.62799	0	0	0	-3.27671	-0.648716
1	0	1	1	1	1	1	5	0	1.48458	2.62799	2.34257	2.89348	0.977471	-3.27671	7.04939
1	0	1	1	0	0	0	2	0	1.48458	2.62799	0	0	0	-3.27671	0.835868
1	0	0	0	0	1	1	2	0	0	0	0	2.89348	0.977471	-3.27671	0.594243
1	1	0	1	0	0	0	2	1.35303	0	2.62799	0	0	0	-3.27671	0.70431
1	1	0	1	0	0	0	2	1.35303	0	2.62799	0	0	0	-3.27671	0.70431
1	0	1	1	0	0	0	2	0	1.48458	2.62799	0	0	0	-3.27671	0.835868
1	0	0	0	0	0	0	0	0	0	0	0	0	0	-3.27671	-3.27671
1	0	1	1	0	0	1	3	0	1.48458	2.62799	0	0	0.977471	-3.27671	1.81334
1	1	1	1	0	0	0	3	1.35303	1.48458	2.62799	0	0	0	-3.27671	2.18889
1	1	0	0	0	1	0	2	1.35303	0	0	0	2.89348	0	-3.27671	0.969798
1	1	0	1	0	0	0	2	1.35303	0	2.62799	0	0	0	-3.27671	0.70431
1	0	0	1	0	1	1	3	0	0	2.62799	0	2.89348	0.977471	-3.27671	3.22223
1	0	1	1	0	0	0	2	0	1.48458	2.62799	0	0	0	-3.27671	0.835868
1	0	0	1	0	0	0	1	0	0	2.62799	0	0	0	-3.27671	-0.648716
1	1	0	1	0	0	0	2	1.35303	0	2.62799	0	0	0	-3.27671	0.70431
0	0	0	0	0	0	0	0	0	0	0	0	0	0	-3.27671	-3.27671
0	1	0	1	0	0	0	2	1.35303	0	2.62799	0	0	0	-3.27671	0.70431
0	1	0	1	0	0	0	2	1.35303	0	2.62799	0	0	0	-3.27671	0.70431
0	0	0	0	0	0	0	0	0	0	0	0	0	0	-3.27671	-3.27671
0	0	0	0	0	0	1	1	0	0	0	0	0	0.977471	-3.27671	-2.29924
0	0	0	0	0	0	0	0	0	0	0	0	0	0	-3.27671	-3.27671
0	0	0	1	0	0	0	1	0	0	2.62799	0	0	0	-3.27671	-0.648716
0	0	0	1	0	0	1	2	0	0	2.62799	0	0	0.977471	-3.27671	0.328755
0	1	0	0	0	0	0	1	1.35303	0	0	0	0	0	-3.27671	-1.92368
0	0	0	0	1	0	0	1	0	0	0	2.34257	0	0	-3.27671	-0.934133
0	1	0	1	0	0	0	2	1.35303	0	2.62799	0	0	0	-3.27671	0.70431
0	0	0	0	0	0	0	0	0	0	0	0	0	0	-3.27671	-3.27671
0	0	0	0	0	0	0	0	0	0	0	0	0	0	-3.27671	-3.27671
0	0	0	0	0	0	0	0	0	0	0	0	0	0	-3.27671	-3.27671
0	0	0	0	0	0	0	0	0	0	0	0	0	0	-3.27671	-3.27671
0	0	0	0	0	0	0	0	0	0	0	0	0	0	-3.27671	-3.27671
0	0	0	0	0	0	0	0	0	0	0	0	0	0	-3.27671	-3.27671
0	0	0	0	0	0	0	0	0	0	0	0	0	0	-3.27671	-3.27671
0	0	0	0	0	0	0	0	0	0	0	0	0	0	-3.27671	-3.27671
0	0	1	0	0	0	1	2	0	1.48458	0	0	0	0.977471	-3.27671	-0.814653
0	1	0	0	0	0	1	2	1.35303	0	0	0	0	0.977471	-3.27671	-0.94621
0	0	0	0	0	0	0	0	0	0	0	0	0	0	-3.27671	-3.27671
0	1	0	0	0	0	0	1	1.35303	0	0	0	0	0	-3.27671	-1.92368
0	1	1	0	0	0	0	2	1.35303	1.48458	0	0	0	0	-3.27671	-0.439097
0	0	1	0	0	0	0	1	0	1.48458	0	0	0	0	-3.27671	-1.79212
0	1	1	0	0	0	0	2	1.35303	1.48458	0	0	0	0	-3.27671	-0.439097
0	0	0	1	0	0	0	1	0	0	2.62799	0	0	0	-3.27671	-0.648716
0	0	0	0	0	0	0	0	0	0	0	0	0	0	-3.27671	-3.27671
0	0	0	0	0	0	0	0	0	0	0	0	0	0	-3.27671	-3.27671
0	0	0	1	0	0	0	1	0	0	2.62799	0	0	0	-3.27671	-0.648716
0	0	0	0	0	0	0	0	0	0	0	0	0	0	-3.27671	-3.27671
0	1	0	0	0	0	0	1	1.35303	0	0	0	0	0	-3.27671	-1.92368
0	0	0	0	0	0	0	0	0	0	0	0	0	0	-3.27671	-3.27671
0	1	1	0	0	0	0	2	1.35303	1.48458	0	0	0	0	-3.27671	-0.439097
0	1	0	0	0	0	0	1	1.35303	0	0	0	0	0	-3.27671	-1.92368
0	0	0	0	0	0	0	0	0	0	0	0	0	0	-3.27671	-3.27671
0	0	0	1	0	0	0	1	0	0	2.62799	0	0	0	-3.27671	-0.648716
0	0	0	0	0	1	0	1	0	0	0	0	2.89348	0	-3.27671	-0.383228
0	0	1	0	0	0	0	1	0	1.48458	0	0	0	0	-3.27671	-1.79212
0	0	0	0	0	0	1	1	0	0	0	0	0	0.977471	-3.27671	-2.29924
0	0	0	0	0	0	1	1	0	0	0	0	0	0.977471	-3.27671	-2.29924
0	0	0	0	0	1	0	1	0	0	0	0	2.89348	0	-3.27671	-0.383228
0	0	1	0	0	0	0	1	0	1.48458	0	0	0	0	-3.27671	-1.79212
0	0	0	0	0	1	0	1	0	0	0	0	2.89348	0	-3.27671	-0.383228
0	0	0	1	0	0	0	1	0	0	2.62799	0	0	0	-3.27671	-0.648716
0	1	0	0	0	0	0	1	1.35303	0	0	0	0	0	-3.27671	-1.92368
0	1	0	0	0	0	1	2	1.35303	0	0	0	0	0.977471	-3.27671	-0.94621
0	1	1	0	0	0	1	3	1.35303	1.48458	0	0	0	0.977471	-3.27671	0.538374
0	1	0	1	0	0	1	3	1.35303	0	2.62799	0	0	0.977471	-3.27671	1.68178
0	1	0	0	0	0	0	1	1.35303	0	0	0	0	0	-3.27671	-1.92368
0	1	0	1	0	0	0	2	1.35303	0	2.62799	0	0	0	-3.27671	0.70431
0	0	1	1	0	0	0	2	0	1.48458	2.62799	0	0	0	-3.27671	0.835868
0	0	0	0	0	0	0	0	0	0	0	0	0	0	-3.27671	-3.27671
0	1	0	1	0	0	0	2	1.35303	0	2.62799	0	0	0	-3.27671	0.70431
0	0	0	0	0	0	0	0	0	0	0	0	0	0	-3.27671	-3.27671
0	0	0	0	0	0	1	1	0	0	0	0	0	0.977471	-3.27671	-2.29924
0	1	0	0	0	0	0	1	1.35303	0	0	0	0	0	-3.27671	-1.92368
0	0	0	0	0	0	0	0	0	0	0	0	0	0	-3.27671	-3.27671
0	0	0	0	0	0	0	0	0	0	0	0	0	0	-3.27671	-3.27671
0	0	0	0	0	0	0	0	0	0	0	0	0	0	-3.27671	-3.27671
0	1	0	0	0	0	0	1	1.35303	0	0	0	0	0	-3.27671	-1.92368
0	0	0	0	0	0	0	0	0	0	0	0	0	0	-3.27671	-3.27671
0	0	0	0	0	0	0	0	0	0	0	0	0	0	-3.27671	-3.27671
0	0	1	0	0	0	0	1	0	1.48458	0	0	0	0	-3.27671	-1.79212
0	0	1	0	0	0	0	1	0	1.48458	0	0	0	0	-3.27671	-1.79212
0	0	0	0	0	0	0	0	0	0	0	0	0	0	-3.27671	-3.27671
0	0	1	0	0	0	1	2	0	1.48458	0	0	0	0.977471	-3.27671	-0.814653
0	0	0	0	0	0	0	0	0	0	0	0	0	0	-3.27671	-3.27671
0	1	0	0	0	0	0	1	1.35303	0	0	0	0	0	-3.27671	-1.92368
0	0	1	0	0	0	0	1	0	1.48458	0	0	0	0	-3.27671	-1.79212
0	1	0	0	0	0	0	1	1.35303	0	0	0	0	0	-3.27671	-1.92368
0	0	0	0	0	0	0	0	0	0	0	0	0	0	-3.27671	-3.27671
0	0	0	0	0	0	1	1	0	0	0	0	0	0.977471	-3.27671	-2.29924
0	0	0	0	0	0	1	1	0	0	0	0	0	0.977471	-3.27671	-2.29924
0	0	0	1	0	0	0	1	0	0	2.62799	0	0	0	-3.27671	-0.648716
0	0	0	1	0	0	0	1	0	0	2.62799	0	0	0	-3.27671	-0.648716
0	0	0	1	0	0	0	1	0	0	2.62799	0	0	0	-3.27671	-0.648716
0	0	1	0	0	0	0	1	0	1.48458	0	0	0	0	-3.27671	-1.79212
0	0	0	0	0	0	0	0	0	0	0	0	0	0	-3.27671	-3.27671
0	0	0	0	0	0	0	0	0	0	0	0	0	0	-3.27671	-3.27671
0	0	0	0	0	1	0	1	0	0	0	0	2.89348	0	-3.27671	-0.383228
0	0	1	0	1	0	0	2	0	1.48458	0	2.34257	0	0	-3.27671	0.550451
0	0	0	1	0	0	0	1	0	0	2.62799	0	0	0	-3.27671	-0.648716
0	0	0	1	0	0	0	1	0	0	2.62799	0	0	0	-3.27671	-0.648716
0	1	0	0	0	0	0	1	1.35303	0	0	0	0	0	-3.27671	-1.92368
0	0	0	0	0	0	0	0	0	0	0	0	0	0	-3.27671	-3.27671
0	0	1	0	0	0	0	1	0	1.48458	0	0	0	0	-3.27671	-1.79212
0	0	1	0	0	0	0	1	0	1.48458	0	0	0	0	-3.27671	-1.79212
0	0	0	0	0	0	0	0	0	0	0	0	0	0	-3.27671	-3.27671
0	0	0	1	0	0	0	1	0	0	2.62799	0	0	0	-3.27671	-0.648716
0	0	1	1	0	0	1	3	0	1.48458	2.62799	0	0	0.977471	-3.27671	1.81334
0	0	1	0	0	0	1	2	0	1.48458	0	0	0	0.977471	-3.27671	-0.814653
0	1	0	0	0	0	0	1	1.35303	0	0	0	0	0	-3.27671	-1.92368
0	1	0	0	0	0	1	2	1.35303	0	0	0	0	0.977471	-3.27671	-0.94621
0	1	0	1	0	0	0	2	1.35303	0	2.62799	0	0	0	-3.27671	0.70431
0	0	1	1	0	0	0	2	0	1.48458	2.62799	0	0	0	-3.27671	0.835868
0	0	0	0	0	0	0	0	0	0	0	0	0	0	-3.27671	-3.27671
0	0	0	0	0	0	0	0	0	0	0	0	0	0	-3.27671	-3.27671
0	0	0	0	0	0	1	1	0	0	0	0	0	0.977471	-3.27671	-2.29924
0	0	0	0	0	0	0	0	0	0	0	0	0	0	-3.27671	-3.27671
0	0	1	1	0	0	0	2	0	1.48458	2.62799	0	0	0	-3.27671	0.835868
0	0	0	1	0	0	0	1	0	0	2.62799	0	0	0	-3.27671	-0.648716
0	0	0	1	0	0	0	1	0	0	2.62799	0	0	0	-3.27671	-0.648716
0	0	0	1	0	0	0	1	0	0	2.62799	0	0	0	-3.27671	-0.648716
0	0	0	0	0	0	0	0	0	0	0	0	0	0	-3.27671	-3.27671
0	1	0	0	0	0	1	2	1.35303	0	0	0	0	0.977471	-3.27671	-0.94621
0	0	0	0	0	0	0	0	0	0	0	0	0	0	-3.27671	-3.27671
0	0	0	0	0	0	0	0	0	0	0	0	0	0	-3.27671	-3.27671

## Sheet: Table2
Variables in the Equation
STEP		B	S.E.	Wald	df	Sig.	Exp(B)
	FamilyDFhistory	1.35303	0.444609	9.26095	1	0.00234092	3.86912
	ahighfever≥19°C	1.48458	0.472399	9.87623	1	0.00167428	4.41313
	Skinrash	2.62799	0.462412	32.299	1	1.32182e-08	13.8459
	petechia	2.34257	1.04908	4.98621	1	0.0255502	10.408
	abdominalpain	2.89348	0.776413	13.8885	1	0.00019398	18.056
	Weaksense	0.977471	0.494174	3.91245	1	0.0479298	2.65773
	常數	-3.27671	0.508958	41.4488	1	1.20999e-10	0.0377523
Variables in the Equation
		B	S.E.	Wald	df	Sig.	Exp(B)
STEp 1a	FamilyDFhistory	1.89558	0.56243	11.3592	1	0.000750766	6.6564
	apersonalhistoryofmosquitobiteswithintheprevious1weeks	-0.475779	1.08302	0.19299	1	0.660439	0.621401
	ahighfever≥19°C	1.58626	0.556334	8.12977	1	0.00435444	4.88545
	biphasicfever	21.6857	10319.8	4.41573e-06	1	0.998323	2.61817e+09
	erythema	21.5105	12069	3.17659e-06	1	0.998578	2.19732e+09
	Skinrash	2.76725	0.567001	23.8194	1	1.05813e-06	15.9149
	petechia	2.81701	1.203	5.48338	1	0.0191981	16.7268
	headache	0.662779	0.624894	1.12493	1	0.28886	1.94018
	myalgia	-0.27089	0.792662	0.116791	1	0.732541	0.7627
	abdominalpain	3.10703	0.911308	11.6242	1	0.000651	22.3547
	vomiting	0.66049	0.633328	1.08762	1	0.297	1.93574
	softwaterystool	-0.763078	0.718034	1.1294	1	0.287903	0.466229
	cough	-0.302786	0.49948	0.367482	1	0.54438	0.738757
	sorethroat	1.04767	0.900756	1.35279	1	0.244791	2.85099
	anorexia	-0.326477	0.649982	0.252292	1	0.615466	0.721461
	Weaksense	1.55156	0.700704	4.90307	1	0.026809	4.71883
	常數	-4.04777	0.717492	31.8271	1	1.68523e-08	0.0174613

## Sheet: Table3
Model A
Variables in the Equation
		B	S.E.	Wald	df	顯著性	Exp(B)
STEP 1a	Unweight	1.51163	0.241568	39.1576	1	3.90946e-10	4.53413
	常數	-2.75741	0.424655	42.1628	1	8.39811e-11	0.0634558
Variables in the Equation
		B	S.E.	Wald	df	顯著性	Exp(B)
STEP 1a	Weight	0.928836	0.144779	41.1591	1	1.40331e-10	2.53156
	常數	-0.0387661	0.205717	0.035511	1	0.850529	0.961976
